# Supplementary material for: Strengthening Breast Cancer Screening Mammography Services in Pakistan Using Islamabad Capital Territory as a Pilot Public Health Intervention
Source: Healthcare (Basel). 2022 Jun 14;10(6):1106. doi: 10.3390/healthcare10061106 (PMC9223128; doi:10.3390/healthcare10061106)
Supplement: Supplementary file 1 [file healthcare-10-01106-s001.zip]

Archive with 1 entries (1 files):
- healthcare-1739277-supplementary.pdf
